# Supplementary material for: Granopupa in Iran, monophyly, and the fossil Granariinae (Gastropoda, Pulmonata, Chondrinidae)
Source: Zookeys. 2016 May 25;(592):27–37. doi: 10.3897/zookeys.592.7907 (PMC4926635; doi:10.3897/zookeys.592.7907)
Supplement: XML Treatment for Graniberia [file zookeys.592.7907-treatment1.xml]

<!DOCTYPE tp:taxon-treatment
  PUBLIC "-//TaxonX//DTD Taxonomic Treatment Publishing DTD v0 20100105//EN" "tax-treatment-NSO.dtd">
<tp:taxon-treatment xmlns:tp="http://www.plazi.org/taxpub"><tp:treatment-meta><kwd-group><label>Taxon classification</label><kwd><named-content content-type="kingdom">Animalia</named-content></kwd><kwd><named-content content-type="order">Pulmonata</named-content></kwd><kwd><named-content content-type="family">Chondrinidae</named-content></kwd></kwd-group><mixed-citation publication-type="journal"><person-group><name><surname>Gittenberger</surname><given-names>Edmund</given-names></name><name><surname>Kokshoorn</surname><given-names>Bas</given-names></name><name><surname>Bößneck</surname><given-names>Ulrich</given-names></name><name><surname>Reijnen</surname><given-names>Bastian T.</given-names></name><name><surname>Groenenberg</surname><given-names>Dirk S. J.</given-names></name></person-group><article-title><italic><tp:taxon-name><tp:taxon-name-part taxon-name-part-type="genus">Granopupa</tp:taxon-name-part></tp:taxon-name></italic> in Iran, monophyly, and the fossil <tp:taxon-name><tp:taxon-name-part taxon-name-part-type="subfamily">Granariinae</tp:taxon-name-part></tp:taxon-name> (<tp:taxon-name><tp:taxon-name-part taxon-name-part-type="class">Gastropoda</tp:taxon-name-part></tp:taxon-name>, <tp:taxon-name><tp:taxon-name-part taxon-name-part-type="order">Pulmonata</tp:taxon-name-part></tp:taxon-name>, <tp:taxon-name><tp:taxon-name-part taxon-name-part-type="family">Chondrinidae</tp:taxon-name-part></tp:taxon-name>)</article-title><source>Zookeys</source><day>25</day><month>5</month><year>2016</year><volume>2016</volume><issue>592</issue><fpage>27</fpage><lpage>37</lpage><pub-id pub-id-type="doi">10.3897/zookeys.592.7907</pub-id></mixed-citation></tp:treatment-meta><tp:nomenclature><tp:taxon-name>
            <tp:taxon-name-part taxon-name-part-type="genus">Graniberia</tp:taxon-name-part>
            <object-id xmlns:xlink="http://www.w3.org/1999/xlink" content-type="zoobank" xlink:type="simple">http://zoobank.org/2B716941-2F7D-436A-A4B9-FA53835D5241</object-id>
          </tp:taxon-name><tp:taxon-authority>Gittenberger, Groenenberg &amp; Kokshoorn</tp:taxon-authority><tp:taxon-status xmlns:xlink="http://www.w3.org/1999/xlink" xlink:type="simple">gen. n.</tp:taxon-status></tp:nomenclature><tp:treatment-sec sec-type="diagnosis"><title>Diagnosis.</title><p>Columellaris much more prominent than the infracolumellaris, which is not or hardly visible in frontal view; palatal lamellae reaching their maximum prominence clearly deeper than half a whorl inside the last whorl; apertural lip strongly reflected and broadly thickened.</p></tp:treatment-sec><tp:treatment-sec sec-type="type species"><title>Type species.</title><p>
            <italic><tp:taxon-name><tp:taxon-name-part taxon-name-part-type="genus">Graniberia</tp:taxon-name-part> <tp:taxon-name-part taxon-name-part-type="species">braunii</tp:taxon-name-part></tp:taxon-name></italic> (Rossmässler, 1842) Figure <xref ref-type="fig" rid="F4">4C</xref>.</p></tp:treatment-sec><tp:treatment-sec sec-type="remarks"><title>Remarks.</title><p>The three extant <italic><tp:taxon-name><tp:taxon-name-part taxon-name-part-type="genus">Granaria</tp:taxon-name-part></tp:taxon-name></italic> species, the fossil taxa that are currently classified with <italic><tp:taxon-name><tp:taxon-name-part taxon-name-part-type="genus">Granaria</tp:taxon-name-part></tp:taxon-name></italic>, and the four known <italic><tp:taxon-name><tp:taxon-name-part taxon-name-part-type="genus">Granopupa</tp:taxon-name-part></tp:taxon-name></italic> species, all differ from <italic><tp:taxon-name><tp:taxon-name-part taxon-name-part-type="genus">Graniberia</tp:taxon-name-part> <tp:taxon-name-part taxon-name-part-type="species">braunii</tp:taxon-name-part></tp:taxon-name></italic> in the characters mentioned in the diagnosis.</p><p>In all <italic><tp:taxon-name><tp:taxon-name-part taxon-name-part-type="genus">Granaria</tp:taxon-name-part></tp:taxon-name></italic> and <italic><tp:taxon-name><tp:taxon-name-part taxon-name-part-type="genus">Granopupa</tp:taxon-name-part></tp:taxon-name></italic> species and in the other <tp:taxon-name><tp:taxon-name-part taxon-name-part-type="family">Chondrinidae</tp:taxon-name-part></tp:taxon-name> species with an apertural dentition that is not reduced, viz. several <italic><tp:taxon-name><tp:taxon-name-part taxon-name-part-type="genus">Abida</tp:taxon-name-part></tp:taxon-name></italic> and <italic><tp:taxon-name><tp:taxon-name-part taxon-name-part-type="genus">Chondrina</tp:taxon-name-part></tp:taxon-name></italic> species, the infracolumellaris is clearly visible. Therefore, an obsolete infracolumellaris as in <!--PageBreak--><italic><tp:taxon-name><tp:taxon-name-part taxon-name-part-type="genus">Graniberia</tp:taxon-name-part> <tp:taxon-name-part taxon-name-part-type="species">braunii</tp:taxon-name-part></tp:taxon-name></italic>, is considered the apomorphic character state. For both the location of the palatal lamellae and the prominence of the apertural lip this is also concluded. A similar reasoning is accepted here, with only the marginal note that very few <italic><tp:taxon-name><tp:taxon-name-part taxon-name-part-type="genus">Abida</tp:taxon-name-part></tp:taxon-name></italic> and <italic><tp:taxon-name><tp:taxon-name-part taxon-name-part-type="genus">Chondrina</tp:taxon-name-part></tp:taxon-name></italic> species have more or less clearly developed a thickened apertural border, whereas in only very few <italic><tp:taxon-name><tp:taxon-name-part taxon-name-part-type="genus">Abida</tp:taxon-name-part></tp:taxon-name></italic> species deep palatal folds occur.Two subspecies are currently recognized, viz. <italic><tp:taxon-name><tp:taxon-name-part taxon-name-part-type="genus">Graniberia</tp:taxon-name-part> <tp:taxon-name-part taxon-name-part-type="species">braunii</tp:taxon-name-part> <tp:taxon-name-part taxon-name-part-type="subspecies">braunii</tp:taxon-name-part></tp:taxon-name></italic> (Rossmässler, 1842) and <italic><tp:taxon-name><tp:taxon-name-part taxon-name-part-type="genus">Granaria</tp:taxon-name-part> <tp:taxon-name-part taxon-name-part-type="species">braunii</tp:taxon-name-part> <tp:taxon-name-part taxon-name-part-type="subspecies">marcusi</tp:taxon-name-part></tp:taxon-name></italic> (Gittenberger &amp; Ripken, 1993).</p></tp:treatment-sec><tp:treatment-sec sec-type="etymology"><title>Derivatio nominis.</title><p>
            <italic><tp:taxon-name><tp:taxon-name-part taxon-name-part-type="genus">Graniberia</tp:taxon-name-part></tp:taxon-name></italic> after the distribution of a genus resembling <italic><tp:taxon-name><tp:taxon-name-part taxon-name-part-type="genus">Granaria</tp:taxon-name-part></tp:taxon-name></italic> in the Iberian peninsula.</p></tp:treatment-sec><tp:treatment-sec><!--Section generated to contain objects referenced in tp:taxon-treatment.--><fig id="F4" position="float" orientation="portrait"><label>Figure 4.</label><caption><p>Bayesian phylogeny reconstruction of <tp:taxon-name><tp:taxon-name-part taxon-name-part-type="family">Chondrinidae</tp:taxon-name-part></tp:taxon-name> based on a concatenated dataset of nucleotide (<italic>COI</italic> and <italic>16S</italic>) and amino acid (<italic>COI</italic>) sequences. All depicted apertures are after <xref ref-type="bibr" rid="B4">Gittenberger (1973)</xref>, except <bold>F</bold> and <bold>I</bold> which are after Kerney, Cameron and Gittenberger (1980). Aperture <bold>D</bold> is not of <italic><tp:taxon-name><tp:taxon-name-part taxon-name-part-type="genus">Granopupa</tp:taxon-name-part> <tp:taxon-name-part taxon-name-part-type="species">persica</tp:taxon-name-part></tp:taxon-name></italic>, but of the closely related <italic><tp:taxon-name><tp:taxon-name-part taxon-name-part-type="genus">Granopupa</tp:taxon-name-part> <tp:taxon-name-part taxon-name-part-type="species">arabica</tp:taxon-name-part></tp:taxon-name></italic>. Inset J shows a photo of <italic><tp:taxon-name><tp:taxon-name-part taxon-name-part-type="genus">Granaria</tp:taxon-name-part> <tp:taxon-name-part taxon-name-part-type="species">grossecostata</tp:taxon-name-part></tp:taxon-name></italic>, after <xref ref-type="bibr" rid="B5">Höltke and Rasser (2013</xref>: fig. 5) (with permission).</p></caption><graphic xmlns:xlink="http://www.w3.org/1999/xlink" xlink:href="zookeys-592-027-g004.jpg" position="float" orientation="portrait" xlink:type="simple" id="oo_89892.jpg"/></fig></tp:treatment-sec><ref-list><ref id="B4"><mixed-citation xmlns:xlink="http://www.w3.org/1999/xlink" xlink:type="simple">
          <person-group><name name-style="western"><surname>Gittenberger</surname><given-names>E</given-names></name></person-group> (<year>1973</year>) <article-title>Beiträge zur Kenntnis der <tp:taxon-name><tp:taxon-name-part taxon-name-part-type="superfamily">Pupillacea</tp:taxon-name-part></tp:taxon-name> – III <tp:taxon-name><tp:taxon-name-part taxon-name-part-type="subfamily">Chondrininae</tp:taxon-name-part></tp:taxon-name>.</article-title> <source>Zoologische Verhandelingen</source> <volume>127</volume>: <fpage>3</fpage>–<lpage>267</lpage>.</mixed-citation></ref><ref id="B5"><mixed-citation xmlns:xlink="http://www.w3.org/1999/xlink" xlink:type="simple">
          <person-group><name name-style="western"><surname>Höltke</surname><given-names>O</given-names></name><name name-style="western"><surname>Rasser</surname><given-names>MW</given-names></name></person-group> (<year>2013</year>) <article-title>The chondrinid land snail <italic><tp:taxon-name><tp:taxon-name-part taxon-name-part-type="genus">Granaria</tp:taxon-name-part></tp:taxon-name></italic> (<tp:taxon-name><tp:taxon-name-part taxon-name-part-type="order">Stylommatophora</tp:taxon-name-part></tp:taxon-name>: <tp:taxon-name><tp:taxon-name-part taxon-name-part-type="family">Chondrinidae</tp:taxon-name-part></tp:taxon-name>) in the Miocene of the Alpine Foreland: State of the art and taxonomic reassessment.</article-title> <source>Neues Jahrbuch für Geologie und Paläontologie-Abhandlungen</source> <volume>270</volume>: <fpage>181</fpage>–<lpage>194</lpage>. doi: <ext-link xlink:type="simple" ext-link-type="doi" xlink:href="10.1127/0077-7749/2013/0364">10.1127/0077-7749/2013/0364</ext-link></mixed-citation></ref></ref-list></tp:taxon-treatment>
